# Supplementary material for: Coenzyme Q10 Improves the Post-Thaw Sperm Quality in Dwarf Surfclam Mulinia lateralis
Source: Antioxidants (Basel). 2024 Sep 4;13(9):1085. doi: 10.3390/antiox13091085 (PMC11429170; doi:10.3390/antiox13091085)
Supplement: Supplementary file 1 [file antioxidants-13-01085-s001.zip]

Archive with 1 entries (1 files):
- antioxidants-3074841-supplementary.pdf
